# Supplementary material for: Impact of Electrospun Piezoelectric Core–Shell PVDFhfp/PDMS Mesh on Tenogenic and Inflammatory Gene Expression in Human Adipose-Derived Stem Cells: Comparison of Static Cultivation with Uniaxial Cyclic Tensile Stretching
Source: Bioengineering (Basel). 2022 Jan 8;9(1):21. doi: 10.3390/bioengineering9010021 (PMC8772741; doi:10.3390/bioengineering9010021)
Supplement: Supplementary file 1 [file bioengineering-09-00021-s001.zip]

Archive with 1 entries (1 files):
- bioengineering-1504216-supplementary.pdf
